# Supplementary material for: Gender Difference in Fear and Anxiety about and Perceived Susceptibility to COVID-19 in the Third Wave of Pandemic among the Japanese General Population: A Nationwide Web-Based Cross-Sectional Survey
Source: Int J Environ Res Public Health. 2022 Dec 4;19(23):16239. doi: 10.3390/ijerph192316239 (PMC9738986; doi:10.3390/ijerph192316239)
Supplement: Supplementary file 1 [file ijerph-19-16239-s001.zip]

Archive with 1 entries (1 files):
- ijerph-2006998-supplementary.pdf
